# Supplementary material for: Getting a head in hard soils: Convergent skull evolution and divergent allometric patterns explain shape variation in a highly diverse genus of pocket gophers (Thomomys)
Source: BMC Evol Biol. 2016 Oct 10;16:207. doi: 10.1186/s12862-016-0782-1 (PMC5057207; doi:10.1186/s12862-016-0782-1)
Supplement: Additional file 1: Table S1. — Specimen numbers for analyses by view and phylogenetic affiliation. (XLSX 482 kb) [file 12862_2016_782_MOESM1_ESM.xlsx]

## Sheet: Sheet 1 - Table S1_ Specimen nu
Table S1: Specimen numbers for analyses by view and phylogenetic affiliation
Genus	Genus Thomomys
Subgenus		Subgenus Thomomys					Subgenus Megascapheus
Phylogenetic Clade		Subgenus Thomomys						T. M. Townsendii Clade			T. M. Bottae Clade
Species or Subspecies			T. mazama	T. monticola	T. talpoides fisherii	T. talpoides quadratus			T. bottae canus	T. townsendii		T. bottae laticeps	T. bottae navus	T. bottae leucodon	T. bottae saxatilis
Lateral Cranium View	420	209	82	76	25	26	211	52	23	29	159	25	77	23	34
Missing from soil	33	22	8	14	0	0	11	1	0	1	10	2	0	0	8
Ventral Cranium View	452	228	91	81	25	31	224	56	24	32	168	25	83	25	35
Missing from soil	37	28	8	19	1	0	9	1	0	1	8	2	0	0	6
Anterior Humerus View	73	18	6	10	0	2	55	39	14	25	16	5	4	2	5
Missing from soil	6	0	0	0	0	0	6	0	0	0	6	5	1	0	0
Lateral Humerus View	66	18	6	10	0	2	48	36	14	22	12	0	4	3	5
Missing from soil	3	1	0	1	0	0	2	0	0	0	2	0	1	1	0
