# Supplementary material for: Getting a head in hard soils: Convergent skull evolution and divergent allometric patterns explain shape variation in a highly diverse genus of pocket gophers (Thomomys)
Source: BMC Evol Biol. 2016 Oct 10;16:207. doi: 10.1186/s12862-016-0782-1 (PMC5057207; doi:10.1186/s12862-016-0782-1)
Supplement: Additional file 2: Table S3. — MVZ specimen catalog numbers and views represented. (XLSX 495 kb) [file 12862_2016_782_MOESM2_ESM.xlsx]

## Sheet: Sheet 1 - Table S3_ MVZ Specime
Table S3: MVZ Specimen Catalog Numbers and Views Represented
CatNum	Subgenera	Species	Subspecies	Ventral Cranium?	Lateral Cranium?	Anterior Humerus?	Lateral Humerus?
11656	T. Megascapheus	bottae	laticeps	Yes	Yes	-	-
11664	T. Megascapheus	bottae	laticeps	Yes	Yes	-	-
11665	T. Megascapheus	bottae	laticeps	Yes	Yes	-	-
11671	T. Megascapheus	bottae	laticeps	Yes	Yes	-	-
11958	T. Thomomys	monticola	-	Yes	Yes	-	-
12824	T. Megascapheus	bottae	navus	Yes	Yes	-	-
12835	T. Megascapheus	bottae	navus	Yes	Yes	-	-
12845	T. Megascapheus	bottae	navus	Yes	Yes	-	-
12847	T. Megascapheus	bottae	navus	Yes	Yes	-	-
12848	T. Megascapheus	bottae	navus	Yes	Yes	-	-
12919	T. Megascapheus	bottae	navus	Yes	-	-	-
12921	T. Megascapheus	bottae	navus	Yes	Yes	-	-
12924	T. Megascapheus	bottae	navus	Yes	Yes	-	-
12935	T. Megascapheus	bottae	navus	Yes	Yes	-	-
12938	T. Megascapheus	bottae	navus	Yes	Yes	-	-
12942	T. Megascapheus	bottae	navus	Yes	Yes	-	-
12957	T. Megascapheus	bottae	navus	Yes	Yes	-	-
13489	T. Thomomys	mazama	-	Yes	-	-	-
13497	T. Thomomys	mazama	-	Yes	Yes	-	-
13503	T. Thomomys	mazama	-	Yes	Yes	-	-
13508	T. Thomomys	mazama	-	Yes	Yes	-	-
13511	T. Thomomys	mazama	-	Yes	Yes	-	-
13512	T. Thomomys	mazama	-	Yes	Yes	-	-
13517	T. Thomomys	mazama	-	Yes	Yes	-	-
13521	T. Thomomys	mazama	-	Yes	Yes	-	-
13526	T. Thomomys	mazama	-	Yes	Yes	-	-
13536	T. Thomomys	mazama	-	Yes	Yes	-	-
13537	T. Thomomys	mazama	-	Yes	Yes	-	-
13570	T. Thomomys	mazama	-	Yes	Yes	-	-
13579	T. Thomomys	mazama	-	Yes	-	-	-
13584	T. Thomomys	mazama	-	Yes	Yes	-	-
13592	T. Thomomys	mazama	-	Yes	Yes	-	-
13601	T. Thomomys	mazama	-	Yes	Yes	-	-
13603	T. Thomomys	mazama	-	Yes	Yes	-	-
13607	T. Thomomys	mazama	-	Yes	Yes	-	-
13628	T. Thomomys	mazama	-	Yes	Yes	-	-
13656	T. Thomomys	mazama	-	Yes	Yes	-	-
13658	T. Thomomys	mazama	-	Yes	Yes	-	-
18276	T. Megascapheus	bottae	navus	Yes	Yes	-	-
18290	T. Megascapheus	bottae	navus	Yes	Yes	-	-
19147	T. Megascapheus	bottae	laticeps	Yes	Yes	-	-
19331	T. Thomomys	monticola	-	Yes	Yes	-	-
19344	T. Thomomys	monticola	-	Yes	Yes	-	-
20206	T. Megascapheus	bottae	laticeps	-	-	Yes	-
20224	T. Thomomys	mazama	-	Yes	Yes	Yes	Yes
20225	T. Thomomys	mazama	-	Yes	Yes	-	-
20227	T. Thomomys	mazama	-	Yes	Yes	-	-
20228	T. Thomomys	mazama	-	Yes	Yes	Yes	Yes
20232	T. Thomomys	mazama	-	Yes	Yes	-	-
20235	T. Thomomys	mazama	-	Yes	Yes	-	-
20237	T. Thomomys	mazama	-	Yes	Yes	Yes	Yes
20238	T. Thomomys	mazama	-	Yes	Yes	-	-
20239	T. Thomomys	mazama	-	Yes	-	-	-
20247	T. Thomomys	mazama	-	Yes	Yes	Yes	Yes
20727	T. Thomomys	mazama	-	-	-	Yes	Yes
20728	T. Thomomys	mazama	-	-	-	Yes	Yes
21106	T. Thomomys	monticola	-	Yes	Yes	-	-
21107	T. Thomomys	monticola	-	Yes	Yes	-	-
27925	T. Thomomys	talpoides	quadratus	Yes	Yes	Yes	Yes
31609	T. Thomomys	mazama	-	Yes	Yes	-	-
33780	T. Thomomys	monticola	-	Yes	Yes	-	-
33785	T. Thomomys	monticola	-	Yes	Yes	-	-
33791	T. Thomomys	monticola	-	Yes	Yes	-	-
33798	T. Thomomys	monticola	-	Yes	Yes	-	-
33805	T. Thomomys	monticola	-	Yes	Yes	-	-
33819	T. Thomomys	monticola	-	Yes	Yes	-	-
33823	T. Thomomys	monticola	-	Yes	Yes	-	-
33828	T. Thomomys	monticola	-	Yes	Yes	-	-
33835	T. Thomomys	monticola	-	Yes	Yes	-	-
34515	T. Megascapheus	bottae	navus	Yes	Yes	-	-
34522	T. Megascapheus	bottae	navus	Yes	Yes	-	-
34523	T. Megascapheus	bottae	navus	Yes	Yes	-	-
34524	T. Megascapheus	bottae	navus	Yes	Yes	-	-
34800	T. Megascapheus	bottae	navus	Yes	Yes	-	-
34804	T. Thomomys	monticola	-	Yes	Yes	-	-
34809	T. Thomomys	monticola	-	Yes	Yes	-	-
34811	T. Thomomys	monticola	-	Yes	Yes	-	-
34816	T. Thomomys	monticola	-	Yes	Yes	-	-
35014	T. Thomomys	monticola	-	Yes	Yes	-	-
36675	T. Megascapheus	bottae	navus	Yes	Yes	-	-
36676	T. Megascapheus	bottae	navus	Yes	Yes	-	-
36679	T. Megascapheus	bottae	navus	Yes	Yes	-	-
36683	T. Megascapheus	bottae	navus	Yes	Yes	-	-
36706	T. Megascapheus	bottae	navus	Yes	Yes	-	-
36720	T. Megascapheus	bottae	navus	Yes	-	-	-
36757	T. Thomomys	mazama	-	-	Yes	-	-
36760	T. Megascapheus	bottae	navus	Yes	Yes	-	-
41307	T. Thomomys	talpoides	fisherii	Yes	Yes	-	-
41308	T. Thomomys	talpoides	fisherii	Yes	Yes	-	-
41314	T. Thomomys	monticola	-	Yes	Yes	-	-
44261	T. Thomomys	mazama	-	Yes	-	-	-
56953	T. Megascapheus	bottae	navus	Yes	Yes	-	-
56956	T. Megascapheus	bottae	navus	Yes	Yes	-	-
58946	T. Megascapheus	bottae	navus	Yes	Yes	-	-
58950	T. Megascapheus	bottae	laticeps	Yes	Yes	-	-
58956	T. Megascapheus	bottae	laticeps	Yes	Yes	-	-
58960	T. Thomomys	mazama	-	Yes	Yes	-	-
58961	T. Thomomys	mazama	-	Yes	Yes	-	-
58962	T. Thomomys	mazama	-	Yes	Yes	-	-
58963	T. Thomomys	mazama	-	Yes	Yes	-	-
58968	T. Thomomys	mazama	-	Yes	Yes	-	-
58969	T. Thomomys	mazama	-	Yes	Yes	-	-
59826	T. Megascapheus	bottae	navus	Yes	Yes	-	-
63337	T. Megascapheus	townsendii	-	Yes	Yes	-	-
63347	T. Megascapheus	bottae	saxatalis	Yes	Yes	-	-
63740	T. Megascapheus	bottae	canus	Yes	Yes	-	-
64838	T. Megascapheus	bottae	canus	Yes	Yes	-	-
64839	T. Megascapheus	bottae	canus	Yes	-	-	-
64844	T. Megascapheus	bottae	canus	Yes	Yes	-	-
64847	T. Megascapheus	bottae	canus	Yes	Yes	-	-
64856	T. Thomomys	talpoides	fisherii	-	Yes	-	-
64858	T. Thomomys	talpoides	fisherii	Yes	-	-	-
65471	T. Thomomys	mazama	-	Yes	Yes	-	-
65475	T. Thomomys	mazama	-	Yes	Yes	-	-
66665	T. Thomomys	mazama	-	Yes	Yes	-	-
66723	T. Megascapheus	bottae	laticeps	Yes	Yes	-	-
66741	T. Megascapheus	bottae	laticeps	Yes	Yes	-	-
66742	T. Megascapheus	bottae	laticeps	Yes	Yes	-	-
66771	T. Megascapheus	bottae	laticeps	Yes	Yes	-	-
66782	T. Megascapheus	bottae	laticeps	Yes	Yes	-	-
67114	T. Megascapheus	bottae	saxatalis	Yes	Yes	-	-
67126	T. Megascapheus	bottae	navus	Yes	Yes	-	-
67141	T. Megascapheus	bottae	navus	Yes	Yes	-	-
67146	T. Megascapheus	bottae	navus	Yes	-	-	-
67150	T. Megascapheus	bottae	navus	Yes	Yes	-	-
68882	T. Megascapheus	bottae	navus	Yes	Yes	-	-
68900	T. Thomomys	talpoides	quadratus	Yes	Yes	-	-
68902	T. Thomomys	talpoides	quadratus	Yes	Yes	-	-
68906	T. Thomomys	talpoides	quadratus	Yes	Yes	-	-
68914	T. Thomomys	monticola	-	Yes	Yes	-	-
69218	T. Megascapheus	bottae	laticeps	Yes	Yes	-	-
69234	T. Megascapheus	bottae	leucodon	Yes	Yes	-	-
69235	T. Megascapheus	bottae	leucodon	Yes	Yes	-	-
69245	T. Megascapheus	bottae	leucodon	Yes	Yes	-	-
69251	T. Megascapheus	bottae	leucodon	Yes	Yes	-	-
69254	T. Megascapheus	bottae	leucodon	Yes	Yes	-	-
69255	T. Megascapheus	bottae	leucodon	Yes	Yes	-	-
69256	T. Megascapheus	bottae	leucodon	Yes	Yes	-	-
69257	T. Megascapheus	bottae	leucodon	Yes	Yes	-	-
69275	T. Thomomys	mazama	-	Yes	Yes	-	-
69285	T. Thomomys	mazama	-	Yes	Yes	-	-
69651	T. Megascapheus	bottae	leucodon	Yes	Yes	-	-
69652	T. Megascapheus	bottae	leucodon	Yes	Yes	-	-
69653	T. Megascapheus	bottae	leucodon	Yes	Yes	-	-
69654	T. Megascapheus	bottae	leucodon	Yes	Yes	-	-
69655	T. Megascapheus	bottae	leucodon	Yes	Yes	-	-
69660	T. Megascapheus	bottae	leucodon	Yes	-	-	-
69661	T. Megascapheus	bottae	leucodon	Yes	Yes	-	-
69662	T. Megascapheus	bottae	leucodon	Yes	-	-	-
69674	T. Megascapheus	bottae	navus	Yes	Yes	-	-
69914	T. Megascapheus	bottae	leucodon	Yes	Yes	-	-
73236	T. Megascapheus	bottae	canus	Yes	Yes	-	-
77549	T. Megascapheus	bottae	navus	Yes	Yes	-	-
77552	T. Megascapheus	bottae	navus	Yes	Yes	-	-
77558	T. Megascapheus	bottae	navus	Yes	-	-	-
77561	T. Megascapheus	bottae	navus	Yes	Yes	-	-
77571	T. Megascapheus	bottae	navus	Yes	Yes	-	-
77573	T. Megascapheus	bottae	navus	Yes	Yes	-	-
77575	T. Megascapheus	bottae	navus	Yes	Yes	-	-
77595	T. Thomomys	mazama	-	Yes	Yes	-	-
94883	T. Megascapheus	bottae	canus	Yes	Yes	-	-
95302	T. Megascapheus	bottae	canus	Yes	Yes	-	-
95303	T. Megascapheus	bottae	canus	Yes	Yes	-	-
95304	T. Megascapheus	bottae	canus	Yes	Yes	-	-
95305	T. Megascapheus	bottae	canus	Yes	Yes	-	-
95306	T. Thomomys	talpoides	fisherii	Yes	Yes	-	-
95308	T. Thomomys	talpoides	fisherii	Yes	Yes	-	-
95310	T. Thomomys	talpoides	fisherii	Yes	Yes	-	-
95311	T. Thomomys	talpoides	fisherii	Yes	Yes	-	-
95312	T. Thomomys	talpoides	fisherii	Yes	Yes	-	-
95322	T. Thomomys	talpoides	fisherii	Yes	Yes	-	-
95325	T. Thomomys	talpoides	fisherii	Yes	Yes	-	-
95326	T. Thomomys	talpoides	fisherii	Yes	Yes	-	-
95333	T. Thomomys	monticola	-	Yes	Yes	-	-
96459	T. Megascapheus	bottae	navus	Yes	Yes	-	-
96462	T. Thomomys	monticola	-	Yes	Yes	-	-
96465	T. Thomomys	talpoides	quadratus	Yes	Yes	-	-
109295	T. Thomomys	talpoides	quadratus	Yes	Yes	-	-
116232	T. Thomomys	mazama	-	Yes	-	-	-
116233	T. Thomomys	mazama	-	Yes	Yes	-	-
116237	T. Thomomys	mazama	-	Yes	Yes	-	-
116238	T. Thomomys	mazama	-	Yes	Yes	-	-
118885	T. Thomomys	monticola	-	Yes	Yes	-	-
121219	T. Thomomys	talpoides	quadratus	Yes	Yes	-	-
121924	T. Thomomys	mazama	-	Yes	Yes	-	-
121931	T. Thomomys	mazama	-	Yes	Yes	-	-
122551	T. Megascapheus	bottae	navus	Yes	Yes	-	-
122552	T. Megascapheus	bottae	navus	Yes	Yes	-	-
122558	T. Megascapheus	bottae	navus	Yes	Yes	-	-
122564	T. Megascapheus	bottae	navus	Yes	Yes	-	-
122565	T. Megascapheus	bottae	navus	Yes	Yes	-	-
122566	T. Megascapheus	bottae	navus	Yes	Yes	-	-
122570	T. Thomomys	mazama	-	Yes	Yes	-	-
122576	T. Thomomys	mazama	-	Yes	Yes	-	-
122577	T. Thomomys	mazama	-	Yes	-	-	-
122586	T. Thomomys	mazama	-	Yes	Yes	-	-
122589	T. Thomomys	mazama	-	Yes	Yes	-	-
122592	T. Thomomys	mazama	-	Yes	Yes	-	-
122600	T. Thomomys	mazama	-	Yes	Yes	-	-
122603	T. Thomomys	mazama	-	Yes	Yes	-	-
122604	T. Thomomys	mazama	-	Yes	Yes	-	-
122607	T. Thomomys	mazama	-	Yes	Yes	-	-
122627	T. Thomomys	mazama	-	Yes	Yes	-	-
122636	T. Thomomys	mazama	-	Yes	Yes	-	-
122638	T. Thomomys	mazama	-	Yes	Yes	-	-
122639	T. Thomomys	mazama	-	Yes	Yes	-	-
122646	T. Thomomys	mazama	-	Yes	Yes	-	-
122647	T. Thomomys	mazama	-	Yes	-	-	-
122659	T. Thomomys	monticola	-	Yes	Yes	-	-
122661	T. Thomomys	monticola	-	Yes	Yes	-	-
122663	T. Thomomys	monticola	-	Yes	Yes	-	-
122673	T. Thomomys	monticola	-	Yes	Yes	-	-
122681	T. Thomomys	monticola	-	Yes	Yes	-	-
122682	T. Thomomys	monticola	-	Yes	Yes	-	-
122684	T. Thomomys	monticola	-	Yes	-	-	-
122704	T. Thomomys	monticola	-	Yes	Yes	-	-
122706	T. Thomomys	monticola	-	Yes	Yes	-	-
122707	T. Thomomys	monticola	-	Yes	Yes	-	-
122708	T. Thomomys	monticola	-	Yes	Yes	-	-
123557	T. Thomomys	monticola	-	Yes	Yes	-	-
123609	T. Thomomys	talpoides	quadratus	Yes	Yes	-	-
124142	T. Megascapheus	bottae	canus	Yes	Yes	-	-
124143	T. Megascapheus	bottae	canus	Yes	Yes	-	-
124145	T. Megascapheus	bottae	canus	Yes	Yes	-	-
124151	T. Megascapheus	bottae	canus	Yes	-	-	-
125269	T. Megascapheus	bottae	saxatalis	Yes	Yes	-	-
125271	T. Megascapheus	bottae	saxatalis	-	-	Yes	Yes
125295	T. Megascapheus	bottae	saxatalis	Yes	Yes	Yes	Yes
125297	T. Megascapheus	bottae	saxatalis	Yes	Yes	Yes	Yes
125345	T. Megascapheus	bottae	navus	Yes	Yes	Yes	Yes
125350	T. Megascapheus	bottae	navus	Yes	Yes	-	-
125352	T. Megascapheus	bottae	navus	Yes	Yes	-	-
125376	T. Megascapheus	bottae	navus	Yes	Yes	-	-
125379	T. Megascapheus	bottae	navus	Yes	Yes	-	-
125380	T. Megascapheus	bottae	navus	Yes	Yes	-	-
125391	T. Megascapheus	bottae	navus	Yes	-	Yes	Yes
125412	T. Megascapheus	bottae	leucodon	-	-	-	Yes
125416	T. Megascapheus	bottae	leucodon	-	-	Yes	Yes
125422	T. Megascapheus	bottae	leucodon	-	-	Yes	Yes
125539	T. Thomomys	monticola	-	Yes	Yes	-	-
125540	T. Thomomys	monticola	-	Yes	Yes	-	-
126010	T. Megascapheus	bottae	saxatalis	Yes	Yes	-	-
126011	T. Megascapheus	bottae	saxatalis	Yes	Yes	-	-
126054	T. Thomomys	talpoides	fisherii	Yes	Yes	-	-
126055	T. Thomomys	talpoides	fisherii	Yes	Yes	-	-
126122	T. Megascapheus	bottae	navus	Yes	Yes	-	-
126136	T. Thomomys	monticola	-	Yes	Yes	-	-
126140	T. Thomomys	monticola	-	Yes	Yes	-	-
126321	T. Megascapheus	bottae	saxatalis	Yes	Yes	-	-
126327	T. Megascapheus	bottae	saxatalis	Yes	Yes	-	-
126333	T. Megascapheus	bottae	canus	Yes	Yes	-	-
126339	T. Thomomys	mazama	-	Yes	-	-	-
126343	T. Thomomys	mazama	-	Yes	Yes	-	-
126348	T. Thomomys	mazama	-	Yes	Yes	-	-
126350	T. Thomomys	mazama	-	Yes	Yes	-	-
126354	T. Thomomys	mazama	-	Yes	Yes	-	-
126529	T. Megascapheus	townsendii	-	Yes	Yes	-	-
126807	T. Thomomys	monticola	-	Yes	Yes	-	-
126897	T. Megascapheus	bottae	canus	Yes	Yes	-	-
126898	T. Megascapheus	bottae	canus	Yes	Yes	-	-
126906	T. Thomomys	monticola	-	Yes	Yes	-	-
126909	T. Thomomys	monticola	-	Yes	Yes	-	-
126911	T. Thomomys	monticola	-	Yes	Yes	-	-
126920	T. Thomomys	monticola	-	Yes	Yes	-	-
126927	T. Thomomys	monticola	-	Yes	Yes	-	-
126940	T. Thomomys	talpoides	fisherii	Yes	Yes	-	-
126943	T. Thomomys	talpoides	fisherii	Yes	Yes	-	-
126944	T. Thomomys	talpoides	fisherii	Yes	Yes	-	-
126946	T. Thomomys	talpoides	fisherii	Yes	Yes	-	-
126948	T. Thomomys	talpoides	fisherii	Yes	Yes	-	-
127761	T. Megascapheus	bottae	navus	-	-	Yes	-
127968	T. Megascapheus	bottae	navus	Yes	-	-	-
127992	T. Megascapheus	bottae	saxatalis	Yes	Yes	-	-
127999	T. Megascapheus	bottae	saxatalis	Yes	Yes	-	-
128002	T. Megascapheus	bottae	saxatalis	Yes	Yes	-	-
128009	T. Megascapheus	bottae	saxatalis	Yes	Yes	-	-
128033	T. Megascapheus	bottae	saxatalis	Yes	Yes	-	-
128054	T. Thomomys	talpoides	quadratus	Yes	Yes	-	-
128618	T. Thomomys	monticola	-	Yes	Yes	-	-
128622	T. Thomomys	monticola	-	Yes	-	-	-
128624	T. Thomomys	monticola	-	Yes	Yes	-	-
128936	T. Megascapheus	bottae	saxatalis	Yes	Yes	-	-
128942	T. Megascapheus	bottae	navus	Yes	Yes	-	-
128944	T. Megascapheus	bottae	navus	Yes	Yes	-	-
128946	T. Megascapheus	bottae	navus	Yes	Yes	-	-
128968	T. Thomomys	monticola	-	Yes	Yes	-	-
128971	T. Thomomys	monticola	-	Yes	Yes	-	-
128976	T. Thomomys	monticola	-	Yes	Yes	-	-
128980	T. Thomomys	monticola	-	Yes	Yes	-	-
128990	T. Thomomys	monticola	-	Yes	Yes	-	-
129011	T. Thomomys	monticola	-	Yes	Yes	-	-
129022	T. Thomomys	talpoides	fisherii	Yes	Yes	-	-
129024	T. Thomomys	talpoides	fisherii	Yes	Yes	-	-
129030	T. Thomomys	talpoides	fisherii	Yes	Yes	-	-
129031	T. Thomomys	talpoides	fisherii	Yes	Yes	-	-
129032	T. Thomomys	talpoides	fisherii	Yes	Yes	-	-
129220	T. Megascapheus	bottae	saxatalis	Yes	Yes	-	-
129231	T. Megascapheus	bottae	saxatalis	Yes	Yes	-	-
129233	T. Megascapheus	bottae	saxatalis	Yes	Yes	-	-
129236	T. Megascapheus	bottae	saxatalis	Yes	Yes	-	-
129246	T. Megascapheus	bottae	saxatalis	Yes	Yes	-	-
129425	T. Megascapheus	bottae	saxatalis	-	-	Yes	Yes
129426	T. Megascapheus	bottae	saxatalis	-	-	Yes	Yes
129442	T. Megascapheus	bottae	saxatalis	Yes	Yes	-	-
129448	T. Megascapheus	bottae	saxatalis	Yes	Yes	-	-
129449	T. Megascapheus	bottae	saxatalis	Yes	Yes	-	-
129458	T. Megascapheus	bottae	saxatalis	Yes	Yes	-	-
129459	T. Megascapheus	bottae	saxatalis	Yes	Yes	-	-
129463	T. Megascapheus	bottae	saxatalis	Yes	-	-	-
129470	T. Megascapheus	bottae	saxatalis	Yes	Yes	-	-
129478	T. Thomomys	mazama	-	Yes	Yes	-	-
129480	T. Thomomys	mazama	-	Yes	Yes	-	-
129481	T. Thomomys	mazama	-	Yes	Yes	-	-
129485	T. Thomomys	mazama	-	Yes	-	-	-
129488	T. Thomomys	mazama	-	Yes	Yes	-	-
129494	T. Thomomys	mazama	-	Yes	Yes	-	-
129497	T. Thomomys	mazama	-	Yes	Yes	-	-
129516	T. Thomomys	monticola	-	-	-	Yes	Yes
129604	T. Thomomys	monticola	-	Yes	Yes	-	-
129606	T. Thomomys	monticola	-	Yes	Yes	-	-
129609	T. Thomomys	monticola	-	Yes	Yes	-	-
129612	T. Thomomys	monticola	-	Yes	-	-	-
129621	T. Thomomys	talpoides	quadratus	Yes	Yes	-	-
129627	T. Thomomys	talpoides	quadratus	Yes	Yes	-	-
129628	T. Thomomys	talpoides	quadratus	Yes	Yes	-	-
129634	T. Thomomys	talpoides	quadratus	Yes	Yes	-	-
130113	T. Megascapheus	bottae	canus	Yes	Yes	-	-
130122	T. Megascapheus	townsendii	-	Yes	Yes	-	-
130151	T. Megascapheus	townsendii	-	Yes	Yes	-	-
130161	T. Megascapheus	townsendii	-	Yes	Yes	-	-
132288	T. Megascapheus	bottae	saxatalis	Yes	Yes	-	-
132291	T. Megascapheus	bottae	saxatalis	Yes	Yes	-	-
132292	T. Megascapheus	bottae	saxatalis	Yes	Yes	-	-
132310	T. Megascapheus	bottae	saxatalis	Yes	Yes	-	-
132370	T. Thomomys	mazama	-	Yes	Yes	-	-
132374	T. Thomomys	mazama	-	Yes	Yes	-	-
132375	T. Thomomys	mazama	-	Yes	Yes	-	-
132376	T. Thomomys	mazama	-	Yes	Yes	-	-
132382	T. Thomomys	monticola	-	Yes	Yes	-	-
132389	T. Thomomys	monticola	-	Yes	Yes	-	-
132390	T. Thomomys	monticola	-	Yes	Yes	-	-
132415	T. Thomomys	talpoides	fisherii	Yes	Yes	-	-
132416	T. Thomomys	talpoides	fisherii	Yes	Yes	-	-
132423	T. Thomomys	talpoides	quadratus	Yes	Yes	-	-
132429	T. Thomomys	talpoides	quadratus	Yes	Yes	-	-
132458	T. Thomomys	talpoides	quadratus	Yes	Yes	-	-
132474	T. Thomomys	talpoides	quadratus	Yes	Yes	-	-
132475	T. Thomomys	talpoides	quadratus	Yes	Yes	-	-
132476	T. Thomomys	talpoides	quadratus	Yes	-	-	-
132480	T. Thomomys	talpoides	quadratus	Yes	-	-	-
132483	T. Thomomys	talpoides	quadratus	Yes	-	-	-
132484	T. Thomomys	talpoides	quadratus	Yes	Yes	-	-
132485	T. Thomomys	talpoides	quadratus	Yes	Yes	-	-
132490	T. Thomomys	talpoides	quadratus	Yes	Yes	-	-
132503	T. Thomomys	talpoides	quadratus	Yes	Yes	-	-
132517	T. Thomomys	talpoides	quadratus	Yes	Yes	-	-
132654	T. Megascapheus	bottae	navus	Yes	Yes	-	-
132655	T. Megascapheus	bottae	navus	Yes	Yes	-	-
132656	T. Megascapheus	bottae	navus	Yes	Yes	-	-
132658	T. Megascapheus	bottae	navus	Yes	Yes	-	-
132662	T. Megascapheus	bottae	navus	Yes	Yes	-	-
132668	T. Thomomys	mazama	-	Yes	Yes	-	-
132671	T. Thomomys	mazama	-	Yes	-	-	-
132674	T. Thomomys	mazama	-	Yes	-	-	-
132675	T. Thomomys	mazama	-	Yes	Yes	-	-
132680	T. Thomomys	mazama	-	Yes	Yes	-	-
134408	T. Megascapheus	bottae	navus	Yes	Yes	-	-
138421	T. Megascapheus	townsendii	-	Yes	Yes	-	-
138432	T. Megascapheus	townsendii	-	Yes	Yes	-	-
138697	T. Thomomys	mazama	-	Yes	Yes	-	-
138698	T. Thomomys	mazama	-	Yes	Yes	-	-
141197	T. Thomomys	mazama	-	Yes	Yes	-	-
141900	T. Megascapheus	bottae	navus	Yes	Yes	-	-
141902	T. Megascapheus	bottae	navus	Yes	Yes	-	-
141903	T. Megascapheus	bottae	navus	Yes	Yes	-	-
150023	T. Thomomys	monticola	-	Yes	Yes	-	-
160574	T. Megascapheus	bottae	navus	Yes	Yes	-	-
160576	T. Megascapheus	bottae	navus	Yes	Yes	-	-
160609	T. Megascapheus	bottae	laticeps	Yes	Yes	-	-
160619	T. Megascapheus	bottae	laticeps	Yes	Yes	-	-
160624	T. Megascapheus	bottae	laticeps	Yes	Yes	-	-
160627	T. Megascapheus	bottae	laticeps	Yes	Yes	-	-
160631	T. Megascapheus	bottae	laticeps	Yes	Yes	-	-
160636	T. Megascapheus	bottae	laticeps	Yes	Yes	-	-
160637	T. Megascapheus	bottae	laticeps	Yes	Yes	-	-
160644	T. Megascapheus	bottae	laticeps	Yes	Yes	-	-
160665	T. Megascapheus	bottae	laticeps	Yes	Yes	-	-
160668	T. Megascapheus	bottae	laticeps	Yes	Yes	-	-
160678	T. Megascapheus	bottae	laticeps	Yes	Yes	-	-
160682	T. Megascapheus	bottae	laticeps	Yes	Yes	-	-
160696	T. Megascapheus	bottae	leucodon	Yes	Yes	-	-
160697	T. Megascapheus	bottae	leucodon	Yes	Yes	-	-
160700	T. Megascapheus	bottae	leucodon	Yes	Yes	-	-
160707	T. Megascapheus	bottae	leucodon	Yes	Yes	-	-
160708	T. Megascapheus	bottae	leucodon	Yes	Yes	-	-
160710	T. Megascapheus	bottae	leucodon	Yes	Yes	-	-
160711	T. Megascapheus	bottae	leucodon	Yes	Yes	-	-
160712	T. Megascapheus	bottae	leucodon	Yes	Yes	-	-
160725	T. Megascapheus	bottae	navus	Yes	Yes	-	-
160764	T. Megascapheus	bottae	saxatalis	Yes	Yes	-	-
160772	T. Megascapheus	bottae	saxatalis	Yes	Yes	-	-
160786	T. Megascapheus	bottae	navus	Yes	Yes	-	-
163113	T. Megascapheus	townsendii	-	Yes	Yes	-	-
163158	T. Megascapheus	bottae	saxatalis	Yes	Yes	-	-
163170	T. Megascapheus	bottae	saxatalis	Yes	Yes	-	-
163175	T. Megascapheus	bottae	navus	Yes	Yes	-	-
163179	T. Megascapheus	bottae	navus	Yes	Yes	-	-
163182	T. Megascapheus	bottae	navus	Yes	Yes	-	-
163190	T. Megascapheus	bottae	navus	Yes	Yes	-	-
163197	T. Megascapheus	bottae	navus	Yes	Yes	-	-
163199	T. Megascapheus	bottae	canus	Yes	Yes	-	-
163200	T. Megascapheus	bottae	canus	Yes	Yes	-	-
163209	T. Megascapheus	bottae	canus	Yes	Yes	-	-
163215	T. Megascapheus	bottae	canus	Yes	Yes	-	-
163216	T. Megascapheus	bottae	canus	Yes	Yes	-	-
163217	T. Megascapheus	bottae	canus	Yes	Yes	-	-
163599	T. Megascapheus	townsendii	-	Yes	Yes	Yes	Yes
163601	T. Megascapheus	townsendii	-	-	-	Yes	Yes
163603	T. Megascapheus	townsendii	-	Yes	Yes	Yes	Yes
163605	T. Megascapheus	townsendii	-	Yes	Yes	Yes	Yes
163609	T. Megascapheus	townsendii	-	Yes	-	Yes	Yes
163610	T. Megascapheus	townsendii	-	Yes	Yes	Yes	Yes
163614	T. Megascapheus	townsendii	-	Yes	Yes	Yes	-
163617	T. Megascapheus	townsendii	-	Yes	-	Yes	Yes
163623	T. Megascapheus	townsendii	-	Yes	Yes	Yes	Yes
163626	T. Megascapheus	townsendii	-	Yes	Yes	-	-
163627	T. Megascapheus	townsendii	-	Yes	Yes	Yes	Yes
163628	T. Megascapheus	townsendii	-	Yes	Yes	Yes	Yes
163629	T. Megascapheus	townsendii	-	Yes	Yes	Yes	Yes
163630	T. Megascapheus	townsendii	-	Yes	Yes	Yes	Yes
163634	T. Megascapheus	townsendii	-	Yes	Yes	Yes	Yes
163635	T. Megascapheus	townsendii	-	Yes	Yes	Yes	Yes
163636	T. Megascapheus	townsendii	-	Yes	Yes	Yes	Yes
165799	T. Megascapheus	townsendii	-	Yes	Yes	Yes	Yes
165800	T. Megascapheus	townsendii	-	Yes	-	Yes	Yes
171038	T. Thomomys	talpoides	quadratus	Yes	Yes	-	-
171044	T. Thomomys	mazama	-	Yes	Yes	-	-
171060	T. Thomomys	monticola	-	Yes	Yes	-	-
175649	T. Megascapheus	townsendii	-	Yes	Yes	Yes	Yes
175652	T. Megascapheus	townsendii	-	Yes	Yes	Yes	Yes
175653	T. Megascapheus	townsendii	-	Yes	Yes	Yes	Yes
175655	T. Megascapheus	townsendii	-	-	-	Yes	Yes
175659	T. Megascapheus	townsendii	-	Yes	Yes	Yes	-
175667	T. Megascapheus	townsendii	-	Yes	Yes	Yes	Yes
175672	T. Megascapheus	townsendii	-	Yes	Yes	Yes	-
175680	T. Megascapheus	bottae	canus	-	-	Yes	Yes
175681	T. Megascapheus	bottae	canus	-	-	Yes	Yes
175683	T. Megascapheus	bottae	canus	-	-	Yes	Yes
175684	T. Megascapheus	bottae	canus	-	-	Yes	Yes
175687	T. Megascapheus	bottae	canus	-	-	Yes	Yes
175688	T. Megascapheus	bottae	canus	-	-	Yes	Yes
175689	T. Megascapheus	bottae	canus	-	-	Yes	Yes
175691	T. Megascapheus	bottae	canus	-	-	Yes	Yes
175694	T. Megascapheus	bottae	canus	-	-	Yes	Yes
175695	T. Megascapheus	bottae	canus	-	-	Yes	Yes
175696	T. Megascapheus	bottae	canus	-	-	Yes	Yes
175698	T. Megascapheus	bottae	canus	-	-	Yes	Yes
175700	T. Megascapheus	bottae	canus	-	-	Yes	Yes
175701	T. Megascapheus	bottae	canus	-	-	Yes	Yes
177266	T. Megascapheus	bottae	laticeps	-	-	Yes	-
177271	T. Megascapheus	bottae	laticeps	-	-	Yes	-
177306	T. Megascapheus	bottae	laticeps	-	-	Yes	-
177315	T. Megascapheus	bottae	laticeps	-	-	Yes	-
181276	T. Thomomys	monticola	-	Yes	Yes	-	-
199199	T. Thomomys	monticola	-	Yes	Yes	-	-
199203	T. Thomomys	monticola	-	-	-	Yes	Yes
208637	T. Thomomys	monticola	-	Yes	Yes	-	-
217042	T. Thomomys	monticola	-	Yes	Yes	-	-
217047	T. Thomomys	monticola	-	Yes	Yes	-	-
217055	T. Thomomys	monticola	-	Yes	-	-	-
217082	T. Thomomys	monticola	-	Yes	Yes	-	-
217084	T. Thomomys	monticola	-	Yes	Yes	-	-
217817	T. Thomomys	monticola	-	Yes	Yes	Yes	Yes
217819	T. Thomomys	monticola	-	Yes	Yes	Yes	Yes
217827	T. Thomomys	monticola	-	Yes	-	Yes	Yes
218155	T. Thomomys	monticola	-	-	-	Yes	Yes
218157	T. Thomomys	monticola	-	Yes	Yes	-	-
218158	T. Thomomys	monticola	-	Yes	Yes	Yes	Yes
218159	T. Thomomys	monticola	-	Yes	Yes	Yes	Yes
218161	T. Thomomys	monticola	-	-	-	Yes	Yes
218164	T. Thomomys	monticola	-	Yes	Yes	-	-
218308	T. Thomomys	talpoides	quadratus	Yes	Yes	-	-
218606	T. Thomomys	monticola	-	Yes	Yes	Yes	Yes
219143	T. Megascapheus	bottae	navus	Yes	Yes	-	-
219144	T. Megascapheus	bottae	navus	Yes	Yes	Yes	Yes
219653	T. Megascapheus	bottae	navus	Yes	Yes	-	Yes
220463	T. Thomomys	monticola	-	Yes	Yes	-	-
220550	T. Thomomys	talpoides	quadratus	Yes	Yes	-	-
220763	T. Thomomys	talpoides	quadratus	Yes	-	Yes	Yes
220764	T. Thomomys	talpoides	quadratus	Yes	-	-	-
