# Supplementary material for: Getting a head in hard soils: Convergent skull evolution and divergent allometric patterns explain shape variation in a highly diverse genus of pocket gophers (Thomomys)
Source: BMC Evol Biol. 2016 Oct 10;16:207. doi: 10.1186/s12862-016-0782-1 (PMC5057207; doi:10.1186/s12862-016-0782-1)
Supplement: Additional file 3: Table S4. — Regional sub-population sample sizes by subspecies and cranial view. (XLSX 482 kb) [file 12862_2016_782_MOESM3_ESM.xlsx]

## Sheet: Sheet 1 - Table S4_ Regional su
Table S4: Regional sub-population sample sizes by subspecies and cranial view
Subpop. group	North		Center		South		East		West		Total
View	Lateral	Ventral	Lateral	Ventral	Lateral	Ventral	Lateral	Ventral	Lateral	Ventral	Lateral	Ventral
T. (T.) mazama	58	62	-	-	15	19	-	-	9	10	82	91
T. (T.) monticola	20	22	24	34	32	25	-	-	-	-	76	81
T. (M.) bottae navus	15	15	17	18	21	24	11	12	13	14	77	83
