# Supplementary material for: Getting a head in hard soils: Convergent skull evolution and divergent allometric patterns explain shape variation in a highly diverse genus of pocket gophers (Thomomys)
Source: BMC Evol Biol. 2016 Oct 10;16:207. doi: 10.1186/s12862-016-0782-1 (PMC5057207; doi:10.1186/s12862-016-0782-1)
Supplement: Additional file 6: Table S3. — Definitions of landmarks. (XLSX 492 kb) [file 12862_2016_782_MOESM6_ESM.xlsx]

## Sheet: Sheet 1 - Additional file 4 - T
Additional file 4 - Table S3: Definitions of Landmarks
Landmark or Semi-landmark	Definition	N Sliders (for semi-landmarks only; not including anchor LMs)
Lateral Cranial View
1	Anterior extremity of the nasal
2	Distal intersection of the incisive alveolus with the premaxillary
SM 1	Curvature of the incisor between landmarks 2 and 3	3
3	Anterior tip of the incisor
4	Posterior edge of the upper incisor blade
5	Posterior extremity of the upper incisor alveolus
SM 2	Curvature of the diastema between landmarks 5 and 6	8
6	Proximal extremity of the dentary
7	Anterior extremity of the occlusal surface of the first premolar
8	Posterior extremity of the occlusal surface of the last molar
9	Distal extremity of the dentary
10	Dorsal extremity of M3 as it emerges from the maxillary
11	Proximal posterior extremity of the tympanic bulla
12	Posterior extremity of the tympanic bulla
13	Intersection of the tympanic bulla and the paraoccipital process
14	Inferior extremity of the mastoid process
15	Posterior extremity of the paraoccipital process
SM 3	Curvature of the distal and superior crania between landmarks 15 and 1	23
16	Superior most extremity of the posterior edge of the external auditory meatus
17	Distal inferior intersection of the zygomatic arch with the parietal
SM 4	Curvature of the zygomatic arch between landmarks 17 and 18
18	Inferior intersection of the lacrimal and the jugal	14
19	Center of frontal bone fossa near zygomatic arch
20	Posterior intersection of the lacrimal and the maxillary
21	Dorsal extremity of infraorbital foramen under incisor root
SM 5	Curvature of the infraorbital foramen under incisor root	3
22	Ventral extremity of infraorbital foramen under incisor root
Ventral Cranial View
1	Anterolateral extremity of the incisive alveolus
SM 1	Curvature of the rostrum between landmarks 1 and 2	2
2	Lateral extremity of the suture between the premaxillary and the maxillary
3	Point between the anterior extremities of incisive foramen
4	Point between the posteripr extremities of incisive foramen
5	Anterior extremity of dentary
6	Anterior extremity of the zygomatic arch root
SM 2	Curvature of the outer zygomatic arch between landmarks 6 and 7	10
7	Posterior extremity of the jugal
8	Posterior extremity of the zygomatic arch root
SM 3	Curvature of the inner zygomatic arch between landmarks 8 and 9	5
9	Anterolateral extremity of the inner zygomatic arch
SM 4	Curvature of the inner zygomatic arch between landmarks 9 and 10	9
10	Posterior extremity of the inner zygomatic arch
SM 5	Curvature of the inner zygomatic arch between landmarks 10 and 11	5
11	Anterior extremity of the squamosal
12	Mediolabial edge of the dentary
13	Mediolingual edge of the dentary
14	Posterior extremity of the dentary
15	Posterior midsagittal extremity of the palate
16	Medioposterior extremity of the pterygoid
17	Anterior tip of the external auditory meatus
SM 6	Curvature of the external auditory meatus between landmarks 17 and 18	3
18	Lateral extremity of the suture between the auditory meatus and the mastoid apophysis
SM 7	Curvature of the mastoid apophysis between landmarks 17 and 18	3
19	Lateral extremity of the suture between the mastoid apophysis and the paraoccipital process
20	Lateral extremity of suture between the tympanic bulla and the basioccipital
SM 8	Curvature of the tympanic bulla between landmarks 20 and 21	4
21	Anterior extremity of the tympanic bulla
22	Center of the suture between the basisphenoid and the basioccipital
23	Anteriormost point of the foramen magnum
SM 9	Curvature of the inner foramen magnum between landmarks 23 and 24	1
24	Posteriormost point of the foramen magnum
25	Groove between the occipital condyle and the paraoccipital process
Anterior Humerual View
1	Lateral extremity of the suture between the small tuberosity and the diaphysis
2	Proximal extremity of the groove between the great tuberosity and the condyle
3	Intersection of the intertubercular sulcus with the epiphyseal suture
4	Proximal most intersection between the condyle and the great tuberosity
5	Medial extremity of the suture between the great tuberosity and the diaphysis
SM 1	Curvature of the diaphysis including the deltoid process between landmarks 5 and 6	12
6	Intersection of the distal part of the deltoid process with the medial diaphysis
SM 2	Curvature of the diaphysis and the medial epicondyle between landmarks 6 and 7	5
7	Intersection of medial epicondyle with the distal face of the epicondyle
8	Proximal extremity of the articular part of the ulnar facet
9	Distal extremity of the ulnar facet
SM 3	Curvature of the trochlea between landmarks 9 and 10	4
10	Point of inflection between the ulnar facet and the radial facet
SM 4	Curvature of the condyle between landmarks 10 and 11	3
11	Distal extremity of the radial facet
12	Proximal extremity of the articular part of the radial facet
13	Posteriolateral extremity of the radial facet	24
14	Distal extremity of the lateral epicondyle
15	Proximolateral extremity of the lateral epicondyle
Lateral Humeral View
1	Meeting of the distal part of the condyle with the diaphysis
SM 1	Curvature of humerus head between landmarks 1 and 2	8
2	Most proximal point of groove where greater tubercule meets the condyle
3	Distal intersection of the intertubercular groove and the epiphyseal suture
4	Most lateral point of intersection between greater tubercule and the epiphyseal suture
SM 2	Curveature of diaphysis, including the deltoid process between landmarks 4 and 5	40
5	Medial extremity of the medial epicondyle
SM 3	Curvature of capitulum between landmarks 5 and 6	6
6	Distal extremity of ulnar facet
SM 4	Curvature of trochlea between landmarks 6 and 7	4
7	Distal extremity of radial facet
SM 5	Curvature of epicondyle between landmarks 7 and 8	13
8	Lateral extremity of epicondyle
9	Intersection of most proximal point of radial facet with epicondylar groove
